# Supplementary material for: Eye movements and user emotional experience: a study in interface design
Source: Front Psychol. 2025 Mar 19;16:1455177. doi: 10.3389/fpsyg.2025.1455177 (PMC11961869; doi:10.3389/fpsyg.2025.1455177)
Supplement: Supplementary file 1 [file Table_1.XLSX]

## Sheet: PAD
Participant	GROUP	愤怒的——有活力的 (Angry - Activated)	困倦的——清醒的 (Sleepy - Wide)	受控的——主控的 (Controlled - Controlling)	轻蔑的——友好的 (Scornful - Friendly)	平静的——激动的 (Calm - Excited)	顺从的——支配的 (Submissive -Dominant)	残忍的——高兴的 (Cruel - Joyful)	放松的——感兴趣的 (Relaxed - Interested)	被引导的——自主的 (Guided - Autonomous)	激怒的——兴奋的 (Enraged - Excited)	放松的——充满希望的 (Relaxed - Hopeful)	被影响的——有影响力的 (Influenced - influential)	P	A	D
A1	A	6	9	6	7	9	6	6	9	6	6	8	6	1.25	3.75	1
A2	A	4	5	1	3	3	2	3	3	5	1	8	1	-2.25	-0.25	-2.75
A3	A	7	8	8	5	6	4	7	4	3	3	5	8	0.5	0.75	0.75
A4	A	5	6	4	5	5	7	5	6	4	5	6	4	0	0.75	-0.25
A5	A	7	5	7	6	9	8	7	8	4	7	4	4	1.75	1.5	0.75
A6	A	6	7	7	4	4	7	4	3	2	2	3	8	-1	-0.75	1
A7	A	7	8	7	6	8	5	7	8	6	6	6	7	1.5	2.5	1.25
A8	A	5	6	4	7	7	5	5	6	5	5	5	7	0.5	1	0.25
A9	A	4	7	3	5	5	6	5	3	3	5	6	6	-0.25	0.25	-0.5
A10	A	5	6	7	7	4	6	3	3	5	7	5	6	0.5	-0.5	1
A11	A	7	6	8	6	5	7	6	4	3	6	6	7	1.25	0.25	1.25
A12	A	6	8	4	4	7	5	7	8	5	6	8	8	0.75	2.75	0.5
A13	A	5	9	6	5	8	6	6	8	4	6	7	6	0.5	3	0.5
A14	A	6	9	7	4	8	6	6	9	5	7	7	5	0.75	3.25	0.75
A15	A	6	7	6	5	8	7	4	8	6	3	7	7	-0.5	2.5	1.5
A16	A	8	7	3	6	3	6	5	4	3	5	5	6	1	-0.25	-0.5
A17	A	5	8	7	5	5	7	6	5	7	6	7	7	0.5	1.25	2
A18	A	5	6	7	5	4	3	4	8	3	5	5	3	-0.25	0.75	-1
A19	A	7	8	4	6	7	4	5	7	3	7	8	7	1.25	2.5	-0.5
A20	A	4	9	8	5	5	5	8	3	5	5	5	7	0.5	0.5	1.25
A21	A	5	4	6	6	2	7	7	6	5	7	4	4	1.25	-1	0.5
A22	A	5	9	6	6	4	3	5	3	5	5	5	2	0.25	0.25	-1
A23	A	4	8	3	7	6	8	3	4	3	3	6	2	-0.75	1	-1
A24	A	6	8	6	8	8	7	6	9	3	6	4	7	1.5	2.25	0.75
A25	A	7	9	3	3	7	3	4	9	5	2	3	1	-1	2	-2
B1	B	6	6	7	8	7	8	7	7	8	7	7	8	2	1.75	2.75
B2	B	6	6	7	7	5	7	5	4	5	6	5	8	1	0	1.75
B3	B	8	7	5	6	7	6	7	7	4	7	4	8	2	1.25	0.75
B4	B	6	5	6	6	5	5	5	3	5	5	3	6	0.5	-1	0.5
B5	B	4	4	5	4	7	5	5	6	4	5	2	5	-0.5	-0.25	-0.25
B6	B	7	8	7	7	7	8	7	8	7	5	5	7	1.5	2	2.25
B7	B	6	7	9	6	8	8	7	7	6	3	7	8	0.5	2.25	2.75
B8	B	5	8	8	6	6	7	7	4	5	6	7	6	1	1.25	1.5
B9	B	8	7	7	8	5	7	8	6	3	5	5	8	2.25	0.75	1.25
B10	B	5	5	4	5	6	4	4	6	7	6	3	6	0	0	0.25
B11	B	6	7	6	7	3	5	5	4	7	5	5	6	0.75	-0.25	1
B12	B	7	8	8	7	7	8	5	5	5	8	3	8	1.75	0.75	2.25
B13	B	6	5	8	7	5	7	4	6	8	5	7	8	0.5	0.75	2.75
B14	B	6	6	7	7	7	7	6	7	7	5	4	7	1	1	2
B15	B	8	6	7	8	6	7	7	5	6	9	6	6	3	0.75	1.5
B16	B	6	3	7	4	3	3	6	1	4	5	5	5	0.25	-2	-0.25
B17	B	4	4	4	6	4	6	5	4	6	6	6	5	0.25	-0.5	0.25
B18	B	6	8	3	7	7	7	6	5	7	6	4	7	1.25	1	1
B19	B	5	4	7	7	3	7	7	3	5	7	6	6	1.5	-1	1.25
B20	B	7	4	6	7	5	6	8	6	6	6	4	7	2	-0.25	1.25
B21	B	9	6	8	5	1	3	4	7	7	5	2	3	0.75	-1	0.25
B22	B	4	7	5	5	5	5	5	6	3	6	5	5	0	0.75	-0.5
B23	B	7	6	7	7	7	6	6	7	4	4	5	4	1	1.25	0.25
B24	B	7	8	7	6	6	7	3	6	6	6	7	7	0.5	1.75	1.75
B25	B	6	6	5	7	7	7	7	8	5	8	2	6	2	0.75	0.75

## Sheet: eyetracking
Participant	GROUP	average duration of fixations	number of fixations	average fixation pupil diameter	number of saccades	average peak velocity of saccades	average amplitude of saccades
A1	A	321	294	3.06961	267	190.5	5.5
A2	A	247	423	3.50035	383	186.01	4.4
A3	A	324	352	3.61386	307	150.89	4.16
A4	A	327	381	3.75909	319	211.54	5.59
A5	A	357	259	2.98299	189	152.78	3.76
A6	A	267	670	3.14067	643	158.05	4.36
A8	A	334	499	3.0727	453	154.7	3.96
A9	A	289	329	2.78683	298	184.63	4.26
A10	A	317	273	3.1237	222	186.44	5.98
A11	A	300	397	3.40458	374	149.48	4.58
A12	A	255	429	3.32577	320	133.51	3.93
A13	A	307	339	2.76017	315	195.61	5.6
A14	A	282	336	3.28503	306	153.08	3.95
A15	A	315	417	3.71486	369	142.69	3.81
A16	A	354	249	2.58961	178	194.85	5.01
A17	A	246	354	3.19761	293	173	4.43
A18	A	257	225	3.41488	194	216.36	6.33
A19	A	336	252	3.44642	217	185.72	4.35
A20	A	393	215	3.33233	198	170.05	4.68
A21	A	274	266	4.19089	233	144.99	3.87
A22	A	211	449	3.4043	341	169.94	3.96
A24	A	260	561	2.45002	420	156.7	4.5
A25	A	258	413	4.03699	305	170.79	4.27
A26	A	270	511	3.61177	427	165.49	4.22
A27	A	296	257	3.69951	230	188.59	4.94
B1	B	348	221	2.44439	191	183.38	4.89
B2	B	326	374	3.03319	341	167.04	4.98
B3	B	323	238	2.76068	196	158.36	4.35
B4	B	331	221	3.12166	184	125.4	3.52
B5	B	395	297	2.65148	287	156.01	4.81
B6	B	343	276	3.4638	250	146.7	4.48
B7	B	286	343	3.95738	258	147.63	4.37
B8	B	353	285	3.4085	273	141.55	4.43
B9	B	367	203	3.80437	195	164.96	4.16
B10	B	319	301	3.98735	248	151.78	4.49
B11	B	233	348	2.67687	191	117.27	2.81
B13	B	317	250	3.05524	220	167.91	4.34
B14	B	291	390	3.98347	337	176.11	4.93
B16	B	439	154	3.29738	117	141.37	3.66
B17	B	385	143	3.22425	114	141.14	3.7
B18	B	439	114	3.89178	105	150.8	5.32
B19	B	300	401	4.14349	375	163.44	4.45
B20	B	361	189	3.64049	165	127.55	3.17
B21	B	410	234	3.00217	207	151.69	3.95
B22	B	499	228	2.84746	178	140.12	3.91
B23	B	432	305	3.26055	269	191.72	4.73
B24	B	396	194	3.47369	180	161.95	4.61
B25	B	349	226	3.13965	212	129.72	4.32
B26	B	347	231	3.00242	221	162.79	4.55
B27	B	339	234	4.33144	227	169.76	4.9
